# Supplementary material for: Anti-Metastatic Effect of Pyruvate Dehydrogenase Kinase 4 Inhibition in Bladder Cancer via the ERK, SRC, and JNK Pathways
Source: Int J Mol Sci. 2022 Oct 31;23(21):13240. doi: 10.3390/ijms232113240 (PMC9658024; doi:10.3390/ijms232113240)
Supplement: Supplementary file 1 [file ijms-23-13240-s001.zip]

Archive with 1 entries (1 files):
- ijms-1943994-supplementary.pdf
